# Supplementary material for: Immunogenetic Architecture of Chronic Lymphocytic Leukemia at Early Stage: Insights from the O-CLL1 Cohort
Source: Antibodies (Basel). 2026 Mar 18;15(2):25. doi: 10.3390/antib15020025 (PMC13010646; doi:10.3390/antib15020025)
Supplement: Supplementary file 1 [file antibodies-15-00025-s001.zip]

Archive with 6 entries (6 files):
- Table s1.xlsx
- __MACOSX/._Table s1.xlsx
- Figure S2.jpeg
- __MACOSX/._Figure S2.jpeg
- Figure S1.jpeg
- __MACOSX/._Figure S1.jpeg
